# Supplementary material for: The Role of Surfactin Production by Bacillus velezensis on Colonization, Biofilm Formation on Tomato Root and Leaf Surfaces and Subsequent Protection (ISR) against Botrytis cinerea
Source: Microorganisms. 2021 Oct 28;9(11):2251. doi: 10.3390/microorganisms9112251 (PMC8626045; doi:10.3390/microorganisms9112251)
Supplement: Supplementary file 1 [file microorganisms-09-02251-s001.zip]

Archive with 1 entries (1 files):
- microorganisms-1392530-SI.pdf
